# Supplementary material for: Predation can shape the cascade interplay between heterothermy, exploration and maintenance metabolism under high food availability
Source: Ecol Evol. 2024 Jun 25;14(6):e11579. doi: 10.1002/ece3.11579 (PMC11199196; doi:10.1002/ece3.11579)
Supplement: Supplementary file 2 — Data S1 [file ECE3-14-e11579-s002.xlsx]

## Sheet: Morph_physio_beh
Animal ID	Sex	Location	Feeder_presence	Head_width_[mm]	initial_Body_mass_[g]	Body_mass_before_BMR_[g]	Basal metabolic_rate_[mlO2min-1]	Distance_moved_[m]	Body_mass_before_fasting_[g]	Heterothermy_index_[oC]	Scaled_mass_index_before_fasting_[g]	Scaled_mass_index_before_open_field_test_[g]
E19	f	1	Feeder	15.2	31.9	31.1	0.805971	7.81232	29.2	5.27564	35.9714	38.2061
E14f	f	1	Feeder	15.5	35.9	34.9	0.96968	25.2402	34.6	0.811529	37.8525	38.1352
E27	f	1	Feeder	15.6	36.7	36.2	0.863232	34.2297	35.2	4.16245	37.0337	38.0601
E18	m	1	Feeder	15.8	40.9	38.5	0.856877	35.8636	35.9	6.9154	34.9579	37.5029
E3	m	1	Feeder	15.8	48.8	49.2	1.00531	21.1171	47.1	4.86943	45.8639	47.9257
E11	m	1	Feeder	17.1	53.7	54.5	1.26177	41.3505	50.7	1.1177	30.5411	33.0518
E114	f	2	No-feeder	14.7	26.1	25.4	0.637354	25.5188	24	7.0353	36.2258	38.1301
E109	f	2	No-feeder	15.3	34	35.2	0.868108	30.4817	35.7	1.73409	42.2616	41.5765
E10	f	2	No-feeder	15.5	46.9	44.8	0.915842	34.4696	43	4.37975	47.0421	48.9529
E31	f	3	No-feeder	15.4	29.9	31	0.79531	41.358	30.6	3.83652	34.8188	35.2135
E32	f	3	No-feeder	15.5	32.2	32.6	0.717055	26.918	30.8	2.39499	33.6953	35.622
E22	m	3	No-feeder	16	42.7	44.1	0.892648	25.6381	40	0.842741	36.0852	39.8383
E4	m	4	Feeder	16.1	35.3	34.9	0.940199	50.3006	34	0.796601	29.5333	30.3718
E25	m	4	Feeder	15.9	41	41.1	0.864694	28.0989	40.8	3.10288	38.2356	38.5499
E16	m	4	Feeder	16.3	41.2	42.7	0.831661	26.2413	41.9	1.53624	33.7661	34.5095
E28	m	4	Feeder	16.1	43.5	43.2	0.900927	27.6732	44.6	5.36345	38.7408	37.5949
E24	m	4	Feeder	16.2	45.9	48.6	1.03898	16.1118	47.7	2.35875	39.9042	40.7535
E182	f	5	No-feeder	15	31.3	33.1	0.801629	24.9934	33	0.796374	44.0584	44.0227
E171	m	5	No-feeder	15.9	40.2	38.8	0.786814	23.4505	39.4	0.766934	36.9236	36.3926
E180	m	5	No-feeder	16.4	52.1	52.6	1.08893	44.4781	51.4	1.38122	39.9113	40.9804
E51	f	10	Feeder	15.1	28.8	28.7	0.70233	16.0465	27.8	5.54214	35.6477	36.6805
E63	f	10	Feeder	15	29.8	28.9	0.673262	27.3101	29	2.23642	38.718	38.4367
E93	f	10	Feeder	15.2	29.5	29.2	0.717283	14.5796	28.8	4.17135	35.4787	35.872
E89	f	10	Feeder	15.4	31.7	31.6	0.660828	22.9289	31	4.63913	35.2739	35.8951
E42	f	10	Feeder	15.7	37.2	37.2	0.811823	26.306	36	6.32122	36.4335	37.642
E86	f	10	Feeder	15.5	36.5	38.2	0.831716	36.2294	46.1	1.6669	50.4335	41.7411
E64	m	10	Feeder	15.5	39.7	37.9	0.874375	30.3754	37.5	6.36676	41.0251	41.4133
E67	m	10	Feeder	15.7	39.3	38.1	0.85255	24.9061	38.7	1.79671	39.1661	38.5527
E68	m	10	Feeder	15.2	39.3	38.3	0.764986	20.6306	48	0.868651	59.1311	47.0513
E60	m	10	Feeder	15.9	43.4	43	0.960291	28.5738	37.2	0.717216	34.8619	40.332
E96	m	10	Feeder	16.2	49	48.5	1.06828	41.9934	50.4	3.37352	42.1629	40.6696
E30	f	11	No-feeder	15.7	33.2	33.7	0.812513	36.1558	33.8	6.84368	34.2071	34.1004
A7	f	12	No-feeder	15.5	30.8	30.6	0.785228	32.1485	33.2	2.87109	36.3209	33.4366
E95	f	13	No-feeder	14.8	30.8	30.3	0.801292	25.9313	35.2	1.36917	50.9877	43.6747
E91	f	14	Feeder	15.3	32.4	31.8	0.79081	29.9894	40.1	3.9954	47.4703	37.5605
E112	f	14	Feeder	15	32.4	32.8	0.743455	35.3071	31.2	4.04985	41.6552	43.6237
E158	f	14	Feeder	15.3	32.4	34	0.775189	28.649	38.3	3.7558	45.3394	40.1591
E111	m	14	Feeder	15.7	44.7	43.7	1.01053	27.2331	43.3	1.44872	43.8215	44.2193
E101	m	14	Feeder	16.3	44.9	47.6	1.07994	37.1314	46.4	0.930262	37.3925	38.4696
E99	f	15	No-feeder	15.7	31.2	31.2	0.856828	37.0276	33.3	0.975033	33.701	31.5707
E1	m	15	No-feeder	16.1	41.4	39.3	0.82386	11.7463	38.6	2.88194	33.529	34.2009
E62	m	15	No-feeder	16.9	48.3	50.4	0.958211	22.7923	51.3	1.75887	33.1916	32.7983
E176	f	17	Feeder	15.3	30.9	31	0.75293	19.2173	30.6	3.7929	36.2242	36.6156
E154	f	17	Feeder	15.4	33.3	32.6	0.793602	27.7019	32.4	4.19538	36.867	37.031
E162	f	17	Feeder	15.3	32.2	33.2	0.879968	33.0032	32.6	5.23392	38.5918	39.2142
E165	f	17	Feeder	15.3	33.3	34.6	0.82602	34.9472	35.8	3.9662	42.3799	40.8678
E160	f	17	Feeder	15.5	32.7	37.3	0.737582	33.0009	36.4	5.85699	39.8217	40.7577
E175	f	17	Feeder	16	42.7	43.5	0.963025	24.9159	43.9	5.49655	39.6035	39.2963
E185	m	17	Feeder	15.5	41.6	43.6	0.984429	30.7931	44.1	1.31802	48.2455	47.6417
E173	m	17	Feeder	16.3	50.8	52	1.06992	25.4805	52.8	1.87812	42.5501	42.0256
E97	f	22	No-feeder	15.3	27.5	27.1	0.645654	19.5779	26.1	3.82426	30.8971	32.0091
E40	f	22	No-feeder	15.4	31	28.5	0.722813	40.9825	32.3	0.76615	36.7532	32.3737
E8	f	22	No-feeder	15.7	31.4	29.9	0.666485	46.3884	29.9	4.01665	30.2601	30.2553
E33	f	23	Feeder	15.5	37.8	35.6	0.801416	23.8866	34.4	5.70712	37.6337	38.9001
E5	m	23	Feeder	16.3	41.7	38	0.908425	33.5034	37.6	2.19063	30.3008	30.711
E14m	m	23	Feeder	15.7	40.4	40.6	0.887624	38.9572	39	1.99453	39.4697	41.0824
E21	m	23	Feeder	17	46	45.7	1.04452	28.0233	43.5	0.838929	27.1542	28.7065
E59	f	25	No-feeder	15.8	33.9	33.3	0.878697	24.3719	33.6	5.07349	32.7182	32.4375
E98	f	25	No-feeder	16	33.9	34.8	0.81592	25.4143	35.6	4.18255	32.1158	31.4371
E77	f	27	Feeder	14.9	27	24.8	0.745946	38.1931	24	4.47811	33.3711	34.3329
E71	f	27	Feeder	14.9	26.8	25.1	0.685894	26.7273	24.7	3.17808	34.3444	34.7483
E43	f	27	Feeder	15.7	37.1	37.4	0.919241	31.1119	39.5	0.716895	39.9757	37.8444
E50	m	27	Feeder	15.7	34.7	36.2	0.835261	12.3454	36.2	3.05245	36.636	36.6301
E70	m	27	Feeder	16	39.2	37.2	0.810774	41.8226	35.6	4.33033	32.1158	33.6051
E82	m	27	Feeder	15.8	43.2	43	1.03845	36.7963	43	1.15124	41.8715	41.8863
E155	f	28	Feeder	15.5	29.5	30	0.727217	25.3849	29.7	2.81197	32.4919	32.781
E163	f	28	Feeder	15.5	31.2	33.2	0.77198	10.3064	33.9	2.621	37.0867	36.2776
E168	f	28	Feeder	15.8	39.3	41.4	0.890543	42.9344	41.3	4.53011	40.2161	40.3278
E150	m	28	Feeder	15	40.9	41.3	0.861893	38.6675	42	1.0102	56.0743	54.9286
E177	f	29	No-feeder	15.1	34.1	32.6	0.787057	27.5236	33	1.54425	42.3156	41.665
E184	m	29	No-feeder	15.9	42.5	46.9	0.937922	19.5375	47.3	0.833789	44.327	43.9901
E9	m	30	No-feeder	16	38.2	38	0.892006	38.9658	36.5	1.77522	32.9277	34.3278
E2	m	30	No-feeder	15.9	39.1	41.1	0.955128	28.2424	40.5	1.95013	37.9544	38.5499
E53	f	31	Feeder	15.5	29.8	28.6	0.697156	5.56723	28.1	3.32957	30.7415	31.2512
E79	f	31	Feeder	15.1	29.9	30	0.718224	22.1065	28.3	4.13219	36.2889	38.342
E83	f	31	Feeder	15.7	35.1	34.7	0.795808	2.89129	36.3	5.6788	36.7372	35.1123
E100	m	31	Feeder	16.6	46.6	46	0.939079	26.6015	45.6	5.25743	32.8944	33.3272
E80	m	31	Feeder	16.1	48.2	46.8	1.02616	44.7381	47.6	2.54724	41.3467	40.7278
E29	m	31	Feeder	16.3	49.3	49.5	0.988414	23.9236	49.2	2.86569	39.6489	40.0051
E92	m	31	Feeder	16.6	56.6	51.8	1.07633	18.4324	53.7	1.13739	38.7375	37.5293
E26	m	32	No-feeder	16.3	45.4	46.5	0.992132	21.6547	44.1	1.78841	35.539	37.5806
E90	f	33	No-feeder	14.7	31.4	30.6	0.810422	38.5438	29.4	2.25814	44.3766	45.9362
E76	m	33	No-feeder	16.6	43.2	42.5	0.961435	36.8572	43.2	2.07402	31.1632	30.7914
E20	f	34	Feeder	15.3	38.1	37.2	1.01054	33.9941	36.4	1.55704	43.0902	43.9388
E81	m	34	Feeder	16.8	55.8	56.7	1.2753	31.1546	56.7	1.06611	38.032	38.2341
E178	f	35	Feeder	15.8	36.4	37.4	0.793783	15.6143	38.2	7.07465	37.1975	36.4314
E152	f	35	Feeder	15.8	38.6	39.8	0.906844	28.2116	39.3	1.15319	38.2686	38.7692
E172	m	35	Feeder	15.6	39.6	37.8	0.830547	39.2648	39.1	1.24135	41.1369	39.7424
E174	m	35	Feeder	16.2	38	41.4	0.917287	45.9357	39.6	1.24407	33.128	34.7159
E157	m	35	Feeder	16.4	45.1	47.6	0.955994	19.6097	47.1	1.74875	36.5724	37.085
E48	m	36	No-feeder	16.3	42	42.6	0.844216	12.9296	39.7	1.90955	31.9931	34.4287
E46	f	38	No-feeder	15.5	27.5	28.9	0.688551	28.5988	28.6	1.6087	31.2885	31.579
E169	m	38	No-feeder	16.7	46	48.3	0.95644	21.2236	48.7	1.52914	33.8722	33.7563
E115	f	39	Feeder	15	27.8	25.5	0.672566	20.3843	26	3.74022	34.7127	33.9148
E105	f	39	Feeder	15.1	28.9	28.9	0.685235	26.3433	29.6	1.13508	37.9558	36.9361
E102	f	39	Feeder	15	31.7	33.5	0.783308	20.7623	33.8	3.95517	45.1265	44.5547
E108	m	39	Feeder	15.9	45.4	46.2	1.01577	35.9022	45.9	1.17161	43.015	43.3335
E73	m	39	Feeder	16.5	49.6	52	1.04144	33.6574	50.1	1.58737	37.4916	39.0635
E34	f	40	No-feeder	14.9	24.6	24.5	0.662042	30.3746	24.4	1.13934	33.9273	33.9176
E167	f	40	No-feeder	15.3	27.4	28.6	0.700608	23.9442	27.1	3.34731	32.0809	33.7809
E161	f	40	No-feeder	15.8	43.1	46	0.934408	36.1428	46.2	2.20714	44.9876	44.8086
E164	m	40	No-feeder	16.1	39.7	39.7	0.815555	12.0598	37.6	1.19711	32.6604	34.549
E15	m	40	No-feeder	16.3	41.6	39.9	1.03666	17.7785	39.6	1.3357	31.9126	32.2466
E88	f	42	Feeder	15.7	29.7	28.7	0.75803	36.3679	28.6	4.57302	28.9444	29.041
E87	f	42	Feeder	15.3	27.7	28.7	0.787353	45.2876	27.1	1.2434	32.0809	33.899
E44	f	42	Feeder	15.6	30.7	30.4	0.679059	26.5105	28.6	3.81205	30.0899	31.9621
E74	f	42	Feeder	15.7	45.1	44.8	1.02821	35.2874	40.3	4.74559	40.7853	45.3323
E49	m	42	Feeder	15.9	36.3	35.3	0.814637	34.7852	34.4	0.834947	32.2378	33.1098
E72	m	42	Feeder	16.5	46.1	48.5	1.01938	18.2733	48.4	6.10251	36.2195	36.4342
E84	m	43	No-feeder	16.9	50.2	49.9	1.00168	22.1716	51	1.60321	32.9975	32.4729
E85	f	44	No-feeder	15.3	29.3	29.6	0.704411	43.1734	28.3	5.19542	33.5015	34.962
E56	m	44	No-feeder	15.4	35.7	33.6	0.79306	29.2337	32.9	3.58567	37.4359	38.1669
E103	m	44	No-feeder	16.5	48.7	48.9	1.00944	33.8215	47.5	0.560813	35.546	36.7347

## Sheet: Mice_predators_seeds
Location	Dry_mass_small_seeds_[g]	Dry_mass_acorns_[g]	Number_of_oaks	Elevation_[mosl]	Nights_with_predator_presence	Mice_captured	Mice_measured
1	0.1	6.31	2	155.402	3	6	6
2	4.33	0	2	156.904	0	3	3
3	1.29	0	2	157.106	0	3	3
4	0.26	10.39	10	161.627	4	5	5
5	9.62	0.84	9	172.907	0	3	3
6	15.41	1.19	11	164.561	1	0	0
7	10.26	5.27	14	168.601	0	0	0
8	1.01	0	19	169.905	1	0	0
9	8.77	0	2	174.76	0	0	0
10	3.06	0	19	169.539	5	11	11
11	8.62	0	9	175.421	0	1	1
12	9.66	0.67	17	178.867	0	1	1
13	3.82	0	5	178.208	0	1	1
14	6.27	2.58	4	183.943	4	7	5
15	18.05	0.98	8	160.126	0	3	3
16	1	13.74	17	158.916	0	0	0
17	2.71	8.23	21	152.322	5	8	8
18	2.07	1.02	13	156.963	0	0	0
19	1.13	1.35	7	166.843	0	0	0
20	4.72	1.33	7	166.313	0	0	0
21	1.64	0.15	1	166.136	0	0	0
22	7.07	0	9	168	0	3	3
23	2.98	0	7	167	2	4	4
24	16.19	1.06	12	170.108	1	0	0
25	0.87	0.73	24	170.81	0	2	2
26	6.43	0	19	174.959	0	0	0
27	0.14	1.49	15	155.858	1	6	6
28	8.89	0	2	164.261	5	4	4
29	0.5	35.09	3	159.429	1	2	2
30	5.91	6.48	21	164.15	0	2	2
31	6.25	13	7	160.441	4	7	7
32	3.25	11.34	5	169.904	1	1	1
33	1	9.34	15	167.252	1	2	2
34	22.12	0.21	6	170.932	4	3	2
35	0.22	1.3	1	154.781	5	6	5
36	2.82	33.56	2	153.595	1	1	1
37	4.46	89.25	12	158.364	2	0	0
38	4.82	0	1	157.364	0	2	2
39	2.14	25.29	21	158.819	5	5	5
40	4.51	33	2	152.79	1	5	5
41	9.99	3.73	7	155.997	5	0	0
42	8.91	0	1	157.564	4	6	6
43	1.7	1.04	3	158.076	1	1	1
44	4.16	4.06	1	165.3	0	3	3
